# Supplementary material for: Electron microscopy analysis of astrocyte-synapse interactions shows altered dynamics in an Alzheimer’s disease mouse model
Source: Front Cell Neurosci. 2023 Jan 26;17:1085690. doi: 10.3389/fncel.2023.1085690 (PMC9908992; doi:10.3389/fncel.2023.1085690)
Supplement: Supplementary file 4 [file Table_1.XLSX]

## Sheet: Legend
	Table S1: Statistical values. The data is presented per figure and shown as mean ± standard error of the mean (SEM). Number of samples analysed is indicated as n/N, where n = the number of mice and N = the total number of synapses. HC = home cage; DS = delayed shock; PAP = perisynaptic astrocytic process; PSD = postsynaptic density.

## Sheet: Statistics
Figure	Comparison	Mean ± SEM	Statistical analysis	Statistical value	P-value	Post-hoc test	P-value	n
Fig. 1c	WT mice; no contact, only presynaptic contact, only postsynaptic contact, both	No contact: 54.03% ± 4.226 Only presynaptic: 9.83% ± 0.832 Only postsynaptic: 11.53% ± 1.15 Both: 24.62% ± 3.144	Pearson’s Chi-square with Fisher’s exact test	χ²3,459 = 225.23	P = ≤ 0.0001	Bonferroni post-hoc test	No contact vs. presynaptic: P = ≤ 0.0001 No contact vs. postsynaptic: P = ≤ 0.0001 No contact vs. both: P = ≤ 0.0001 Presynaptic vs. postsynaptic: P = 0.863 Presynaptic vs. both: P = 0.004 Postsynaptic vs. both: P = 0.008	No contact: 5/229 Only presynaptic: 5/44 Only postsynaptic: 5/57 Both: 5/111
Fig. 1d	WT mice; presynapse vs. postsynapse	Presynapse: 2021.03 nm ± 90.16 Postsynapse: 1506.41 nm ± 77.06	Unpaired nested t-test	t916 = 11.79	P ≤ 0.0001			Presynapse: 5/459 Postsynapse: 5/459
Fig. 1e	WT mice; presynapse vs. postsynapse	Presynapse: 23.64% ± 0.771 Postsynapse: 23.11% ± 0.735	Unpaired nested t-test	t319 = 0.25	P = 0.801			Presynapse: 5/154 Postsynapse: 5/167
Fig. 1g	WT mice; PAP-PSD distance	PAP-PSD distance: 96.41 nm ± 8.57						PAP-PSD distance: 5/104
Fig. 1h	WT mice; PAP-tip length	PAP-tip length: 65.87 nm ± 8.30						PAP-tip length: 5/104
Fig. 2a	WT vs. APP/PS1	WT: 39.3% ± 3.57 APP/PS1: 24.6% ± 4.77	Unpaired nested t-test	t22 = 2.473	P = 0.022			WT: 12 APP/PS1: 12
Fig. 2b	WT HC vs. WT DS vs. APP/PS1 HC vs. APP/PS1 DS No contact, only presynaptic contact, only postsynaptic contact, both	WT HC no contact: 54.03% ± 4.22 WT HC presynaptic contact: 9.83% ± 0.831 WT HC postsynaptic contact: 11.53% ± 1.15 WT HC both: 24.61% ± 3.14 APP/PS1 HC no contact: 61.22% ± 5.25 APP/PS1 HC presynaptic contact: 10.21% ± 2.50 APP/PS1 HC postsynaptic contact: 8.30% ± 0.61 APP/PS1 HC both: 20.27% ± 3.30 WT DS no contact: 49.40% ± 4.20 WT DS presynaptic contact: 10.86% ± 2.29 WT DS postsynaptic contac…	Pearson’s Chi-square with Fisher’s exact test	χ²­9 = 4.455	P = 0.879	Bonferroni post-hoc test	P = ≥ 0.999 for each comparison	WT HC no contact: 5/229 WT HC presynaptic contact: 5/44 WT HC postsynaptic contact: 5/57 WT HC both: 5/111 APP/PS1 HC no contact: 5/236 APP/PS1 HC presynaptic contact: 5/34 APP/PS1 HC postsynaptic contact: 5/31 APP/PS1 HC both: 5/75 WT DS no contact: 5/209 WT DS presynaptic contact: 5/48 WT DS postsynaptic contact: 5/59 WT DS both: 5/115 APP/PS1 DS no contact: 5/230 APP/PS1 DS presynaptic contact…
Fig. 2c	WT HC vs. WT DS vs. APP/PS1 HC vs. APP/PS1 DS	WT HC: 2021.03 nm ± 90.16 APP/PS1 HC: 2132.35 nm ± 121.18 WT DS: 2064.36 nm ± 89.04 APP/PS1 DS: 1930.83 nm ± 121.18	One-way nested ANOVA	F3,1692 = 2.397	P = 0.070	Sidak's	WT HC vs. WT DS: P = 0.946 WT HC vs. APP/PS1 HC: P = 0.946 APP/PS1 HC vs. APP/PS1 DS: P = 0.521	WT HC: 5/459 APP/PS1 HC: 5/376 WT DS: 5/431 APP/PS1 DS: 5/438
Fig. 2d	WT HC vs. WT DS vs. APP/PS1 HC vs. APP/PS1 DS	WT HC: 1506.41 nm ± 77.06 APP/PS1 HC: 1572.68 nm ± 96.26 WT DS: 1595.34 nm ± 79.16 APP/PS1 DS: 1495.00 nm ± 73.44	One-way nested ANOVA	F3,1698 = 1.321	P = 0.778	Sidak's	WT HC vs. WT DS: P = 0.435 WT HC vs. APP/PS1 HC: P = 0.949 APP/PS1 HC vs. APP/PS1 DS: P = 0.995	WT HC: 5/459 APP/PS1 HC: 5/375 WT DS: 5/431 APP/PS1 DS: 5/437
Fig. 3b	WT HC vs. WT DS vs. APP/PS1 HC vs. APP/PS1 DS	WT HC: 23.64% ± 1.58 APP/PS1 HC: 21.98% ± 1.44 WT DS: 18.53% ± 1.32 APP/PS1 DS: 21.44% ± 1.16	One-way nested ANOVA	F3,159 = 13.26	P = ≤ 0.0001	Sidak's	WT HC vs. WT DS: P = ≤ 0.0001 WT HC vs. APP/PS1 HC: P = 0.499 APP/PS1 HC vs. APP/PS1 DS: P = 0.562 WT DS vs. APP/PS1 DS: P = 0.012	WT HC: 5/158 APP/PS1 HC: 5/108 WT DS: 5/164 APP/PS1 DS: 5/156
Fig. 3c	WT HC vs. WT DS vs. APP/PS1 HC vs. APP/PS1 DS	WT HC: 23.11% ± 1.56 APP/PS1 HC: 23.46% ± 1.78 WT DS: 21.44% ± 1.53 APP/PS1 DS: 22.12% ± 1.64	One-way nested ANOVA	F3,113 = 1.484	P = 0.218	Sidak's	WT HC vs. WT DS: P = 0.996 WT HC vs. APP/PS1 HC: P = 0.301 APP/PS1 HC vs. APP/PS1 DS: P = 0.849 WT DS vs. APP/PS1 DS: P = 0.728	WT HC: 5/168 APP/PS1 HC: 5/107 WT DS: 5/173 APP/PS1 DS: 5/169
Fig. 3d	WT HC vs. WT DS vs. APP/PS1 HC vs. APP/PS1 DS	WT HC: 65.87 nm ± 8.30 APP/PS1 HC: 63.92 nm ± 7.90 WT DS: 42.82 nm ± 6.92 APP/PS1 DS: 59.74 nm ± 6.83	One-way nested ANOVA	F3,91 = 5.800	P = 0.001	Sidak's	WT HC vs. WT DS: P = 0.0005 WT HC vs. APP/PS1 HC: P = 0.803 APP/PS1 HC vs. APP/PS1 DS: P = 0.680	WT HC: 5/104 APP/PS1 HC: 5/67 WT DS: 5/94 APP/PS1 DS: 5/98
Fig. 3f	WT HC vs. WT DS vs. APP/PS1 HC vs. APP/PS1 DS	WT HC: 96.41 nm ± 8.57 APP/PS1 HC: 102.96 nm ± 9.42 WT DS: 127.31 nm ± 10.76 APP/PS1 DS: 108.68 nm ± 9.42	One-way nested ANOVA	F3,102 = 12.34	P = ≤ 0.0001	Sidak's	WT HC vs. WT DS: P = ≤ 0.0001 WT HC vs. APP/PS1 HC: P = 0.345 APP/PS1 HC vs. APP/PS1 DS: P = 0.940	WT HC: 5/104 APP/PS1 HC: 5/67 WT DS: 5/94 APP/PS1 DS: 5/98
Fig. S1	WT mice; Presynapse vs. postsynapse	Presynapse: 498.15 ± 50.51 Postsynapse: 350.17 ± 35.62	Unpaired nested t-test	t79 = 4.532	P = ≤ 0.0001			Presynapse: 5/158 Postsynapse: 5/169
Fig. S2a	WT HC vs. WT DS vs. APP/PS1 HC vs. APP/PS1 DS	WT HC: 2021.03 nm ± 90.16 APP/PS1 HC: 2304.78 nm ± 145.45 WT DS: 2064.33 nm ± 89.04 APP/PS1 DS: 1930.83 nm ± 89.52	One-way nested ANOVA	F3,159 = 2.644	P = 0.499	Sidak's	WT HC vs. WT DS: P = 0.978 WT HC vs. APP/PS1 HC: P = 0.973 APP/PS1 HC vs. APP/PS1 DS: P = 0.370 WT DS vs. APP/PS1 DS: P = 0.363	WT HC: 5/158 APP/PS1 HC: 5/108 WT DS: 5/164 APP/PS1 DS: 5/156
Fig. S2b	WT HC vs. WT DS vs. APP/PS1 HC vs. APP/PS1 DS	WT HC: 1407.73 nm ± 64.22 APP/PS1 HC: 1575.78 nm ± 99.11 WT DS: 1595.73 nm ± 79.34 APP/PS1 DS: 1495.07 nm ± 73.44	One-way nested ANOVA	F3,113 = 4.158	P = 0.660	Sidak's	WT HC vs. WT DS: P = 0.227 WT HC vs. APP/PS1 HC: P = 0.180 APP/PS1 HC vs. APP/PS1 DS: P = 0.999 WT DS vs. APP/PS1 DS: P = 0.319	WT HC: 5/168 APP/PS1 HC: 5/107 WT DS: 5/173 APP/PS1 DS: 5/169
